# Supplementary material for: Premium Intraocular Lenses in Glaucoma—A Systematic Review
Source: Bioengineering (Basel). 2023 Aug 22;10(9):993. doi: 10.3390/bioengineering10090993 (PMC10525961; doi:10.3390/bioengineering10090993)
Supplement: Supplementary file 1 [file bioengineering-10-00993-s001.zip]

Archive with 3 entries (2 files):
- Supplementary materials_Premium IOL/
- Supplementary materials_Premium IOL/.DS_Store
- Supplementary materials_Premium IOL/SUPP TABLES - Premium Intraocular Lenses in Glaucoma - A Systematic Review - Bryan290623 FINAL.docx
